# Supplementary material for: Signatures of positive selection reveal a universal role of chromatin modifiers as cancer driver genes
Source: Sci Rep. 2017 Oct 13;7:13124. doi: 10.1038/s41598-017-12888-1 (PMC5640613; doi:10.1038/s41598-017-12888-1)
Supplement: Supplementary file 3 — Supplementary Table 7 [file 41598_2017_12888_MOESM3_ESM.xlsx]

## Sheet: NovelConnections
Supplementary Table 7. Novel TTDGs
Gene	BLCA	BRCA	CESC	CLL	CRC	GBM	HNSC	KIRC	KIRP	LGG	LIHC	LUAD	LUSC	OV	PRAD	SKCM	STAD	THCA	UCEC	Average	Function
ABCB11																0.097561				0.097561	Transmembrane transport
ACVR2A											0.0252525						0.11828			0.071766	Phosphorylation
ARID2				0.012987						0.0235546						0.135501	0.0887097			0.0651882	Chromatin modification
BAP1	0.0378151		0.0206186																	0.0292168	Proteolysis
BCOR				0.0207792																0.0207792	Chromatin modification
BIRC6							0.0569745					0.0847145								0.0708445	Proteolysis
CDK12		0.0142566													0.0233333					0.018795	Phosphorylation
CHD2				0.0649351																0.0649351	Chromatin modification
CHD3			0.0515464												0.0166667					0.0341065	Chromatin modification
CHD4	0.0798319							0.0375587			0.0252525						0.0967742			0.0598543	Chromatin modification
CHD8						0.0344828	0.0314342													0.0329585	Chromatin modification
COL11A1																0.186992				0.186992	Collagen fibril organization
COL11A2													0.0730337							0.0730337	Collagen fibril organization
COL12A1												0.103131								0.103131	Collagen fibril organization
COL2A1			0.0309278													0.100271				0.0655994	Collagen fibril organization
COL3A1																0.192412				0.192412	Collagen fibril organization
COL4A5																0.170732				0.170732	Collagen fibril organization
COL5A2												0.101289	0.0786517			0.138211				0.106051	Collagen fibril organization
CREBBP			0.0721649	0.0285714																0.0503682	Chromatin modification
CTCF																	0.0645161			0.0645161	Chromatin modification
DDX3X																0.0596206				0.0596206	Transcription regulation
DOCK3					0.0805369												0.137097			0.108817	GTPase ativity regulation
DPYD																0.173442				0.173442	Nucleotide catabolic process
EP300									0.0297619											0.0297619	Chromatin modification
FBXW7	0.0882353																			0.0882353	Proteolysis
FLNC		0.0213849					0.0275049											0.00740741		0.0187657	Cell adhesion
FUBP1				0.0337662																0.0337662	Transcription regulation
HERC1	0.0840336						0.0530452													0.0685394	Proteolysis
JARID2																	0.0806452			0.0806452	Transcription regulation
KDM6A													0.0393258							0.0393258	Chromatin modification
KMT2C		0.0702648	0.149485																	0.109875	Chromatin modification
LAMA2							0.0844794									0.154472				0.119475	Cell adhesion
LZTR1						0.0344828														0.0344828	Transcription regulation
MAP3K1																			0.0846774	0.0846774	Proteolysis
MED12				0.025974			0.0353635													0.0306687	Transcription regulation
MSH3								0.0140845	0.0357143											0.0248994	Chromatin modification
MYH10							0.0392927													0.0392927	Cell morphogenesis
MYH2										0.0321199										0.0321199	Cell morphogenesis
NAV3												0.209945								0.209945	Protein binding
NEFH					0.338926															0.338926	Cell death
NFE2L2	0.0630252		0.0618557						0.0238095										0.0604839	0.0522936	Transcription regulation
NIPBL										0.0342612										0.0342612	Chromatin modification
PBRM1	0.0672269				0.0503356		0.0314342			0.012848			0.0393258				0.0725806			0.0456252	Chromatin modification
PHF2																	0.094086			0.094086	Chromatin organization
POU4F2							0.0255403			0.0214133					0.0166667					0.0212067	Cell morphogenesis
PTPRK																			0.0766129	0.0766129	Cell adhesion
RASA1							0.0333988						0.0449438							0.0391713	Cell adhesion
RBM10	0.0672269																			0.0672269	Splicing
RERE		0.0112016							0.0357143											0.023458	Chromatin modification
REV3L					0.0671141															0.0671141	DNA repair
RFX6																0.111111				0.111111	Transcription regulation
RNF43																	0.120968			0.120968	Proteolysis
RPL22					0.0302013												0.115591			0.0728964	Translation
SETD2	0.0546218													0.0189873					0.0887097	0.0541063	Chromatin modification
SETDB1																	0.0725806			0.0725806	Chromatin modification
SF3B1	0.0588235																			0.0588235	Splicing
SMARCA2	0.0672269																			0.0672269	Chromatin modification
SMARCA4							0.0451866				0.0454545									0.0453206	Chromatin modification
SMC3								0.0234742											0.0362903	0.0298823	Chromatin modification
STAG2		0.0132383						0.0328638	0.0357143											0.0272721	Cell cycle
TGFBR2			0.0257732																	0.0257732	Angiogenesis
TNIK			0.0515464																	0.0515464	Cellular response to stress
UBR5			0.0463918														0.129032			0.087712	Proteolysis

## Sheet: Survival
TTYPE	Gene	Pval	Pval.adj	Direction
blca	ARID1A	0.37	0.856528	1
blca	SETD2	0.421	0.867623	0
blca	EP300	0.0234	0.5436	1
blca	KDM6A	0.292	0.797233	1
blca	PBRM1	0.79	0.906176	1
blca	ARID2	0.519	0.867623	1
blca	KMT2D	0.16	0.797233	1
blca	CTCF	0.0471	0.75192	1
blca	SMC3	0.523	0.867623	1
blca	BCOR	0.0142	0.4082	1
blca	KMT2C	0.637	0.871584	1
blca	CHD8	0.397	0.867623	1
blca	RERE	0.197	0.797233	1
blca	SMARCA4	0.198	0.797233	1
blca	CREBBP	0.969	0.994753	0
blca	CHD3	0.344	0.850041	1
blca	SETDB1	0.324	0.8424	1
blca	SMARCA2	0.562	0.867623	1
blca	JMJD1C	0.028	0.5436	1
blca	CHD2	0.306	0.813682	1
blca	CHD4	0.0482	0.75192	1
blca	NIPBL	0.271	0.797233	1
blca	ARID1B	0.5	0.867623	1
brca	ARID1A	0.293	0.797233	1
brca	SETD2	0.561	0.867623	1
brca	EP300	0.452	0.867623	1
brca	KDM6A	0.356	0.850041	1
brca	PBRM1	0.644	0.871584	1
brca	ARID2	0.222	0.797233	1
brca	CTCF	0.19	0.797233	1
brca	SMC3	0.631	0.871584	1
brca	BCOR	0.724	0.895781	0
brca	CHD8	0.211	0.797233	1
brca	RERE	0.612	0.871584	0
brca	SMARCA4	0.93	0.98027	1
brca	MSH3	0.635	0.871584	1
brca	CREBBP	0.289	0.797233	1
brca	CHD3	0.873	0.93922	1
brca	SETDB1	0.0645	0.797233	0
brca	SMARCA2	0.0946	0.797233	1
brca	JMJD1C	0.125	0.797233	0
brca	CHD2	0.727	0.895781	1
brca	CHD4	0.384	0.856528	1
brca	NIPBL	0.632	0.871584	1
brca	ARID1B	0.45	0.867623	0
cesc	ARID1A	0.349	0.850041	0
cesc	SETD2	0.955	0.99424	0
cesc	EP300	0.168	0.797233	1
cesc	KDM6A	0.289	0.797233	0
cesc	KMT2D	0.132	0.797233	0
cesc	BCOR	0.211	0.797233	1
cesc	KMT2C	0.165	0.797233	1
cesc	CHD8	0.268	0.797233	1
cesc	SMARCA4	0.991	0.998	1
cesc	CREBBP	0.106	0.797233	1
cesc	CHD3	0.69	0.881611	1
cesc	SETDB1	0.867	0.93922	0
cesc	CHD4	0.369	0.856528	1
cesc	NIPBL	0.661	0.871584	0
coadread	ARID1A	0.825	0.918256	1
coadread	PHF2	0.755	0.896802	1
coadread	SETD2	0.228	0.797233	1
coadread	EP300	0.222	0.797233	1
coadread	PBRM1	0.216	0.797233	0
coadread	ARID2	0.268	0.797233	1
coadread	CTCF	0.482	0.867623	1
coadread	SMC3	0.000489	0.114426	0
coadread	BCOR	0.732	0.895781	0
coadread	CHD8	0.288	0.797233	1
coadread	RERE	0.543	0.867623	1
coadread	SMARCA4	0.57	0.867623	1
coadread	MSH3	0.462	0.867623	1
coadread	CREBBP	0.571	0.867623	1
coadread	CHD3	0.697	0.881611	1
coadread	SETDB1	0.97	0.994753	1
coadread	SMARCA2	0.956	0.99424	0
coadread	JMJD1C	0.522	0.867623	1
coadread	CHD2	0.558	0.867623	0
coadread	CHD4	0.587	0.871584	1
coadread	NIPBL	0.477	0.867623	1
coadread	ARID1B	0.493	0.867623	1
hnsc	ARID1A	0.697	0.881611	0
hnsc	PHF2	0.118	0.797233	0
hnsc	SETD2	0.717	0.895781	1
hnsc	EP300	0.0989	0.797233	0
hnsc	KDM6A	0.928	0.98027	0
hnsc	PBRM1	0.663	0.871584	0
hnsc	ARID2	0.245	0.797233	1
hnsc	KMT2D	0.427	0.867623	0
hnsc	CTCF	0.0157	0.4082	0
hnsc	BCOR	0.00102	0.11934	0
hnsc	KMT2C	0.272	0.797233	1
hnsc	CHD8	0.566	0.867623	1
hnsc	SMARCA4	0.866	0.93922	0
hnsc	MSH3	0.189	0.797233	0
hnsc	CREBBP	0.221	0.797233	0
hnsc	CHD3	0.101	0.797233	0
hnsc	SETDB1	0.551	0.867623	1
hnsc	SMARCA2	0.681	0.881611	1
hnsc	JMJD1C	0.697	0.881611	0
hnsc	CHD2	0.387	0.856528	1
hnsc	CHD4	0.606	0.871584	0
hnsc	NIPBL	0.522	0.867623	0
hnsc	ARID1B	0.193	0.797233	1
kirc	SETD2	0.214	0.797233	0
kirc	PBRM1	0.8	0.906609	0
kirc	KMT2C	0.504	0.867623	0
kirc	SMARCA4	0.518	0.867623	1
kirp	ARID1A	0.777	0.906176	0
kirp	PBRM1	0.0106	0.4082	0
kirp	SMARCA4	0.612	0.871584	1
lgg	ARID1A	0.0831	0.797233	1
lgg	SETD2	0.912	0.970036	1
lgg	KMT2D	0.108	0.797233	1
lgg	BCOR	0.759	0.897	1
lgg	KMT2C	0.161	0.797233	1
lgg	SMARCA4	0.207	0.797233	1
lgg	NIPBL	0.0149	0.4082	1
lihc	ARID1A	0.25	0.797233	0
lihc	SMARCA4	0.0263	0.5436	0
lihc	CREBBP	0.653	0.871584	1
lihc	ARID1B	0.513	0.867623	1
luad	ARID1A	0.616	0.871584	0
luad	PHF2	0.996	0.998	0
luad	SETD2	0.0302	0.5436	0
luad	EP300	0.311	0.817685	1
luad	KDM6A	0.218	0.797233	0
luad	PBRM1	0.998	0.998	0
luad	ARID2	0.00388	0.30264	0
luad	KMT2D	0.226	0.797233	1
luad	CTCF	0.353	0.850041	1
luad	SMC3	0.0583	0.797233	1
luad	BCOR	0.59	0.871584	1
luad	KMT2C	0.783	0.906176	0
luad	CHD8	0.697	0.881611	1
luad	RERE	0.615	0.871584	0
luad	SMARCA4	0.776	0.906176	0
luad	MSH3	0.00545	0.318825	0
luad	CREBBP	0.867	0.93922	1
luad	CHD3	0.555	0.867623	1
luad	SETDB1	0.798	0.906609	1
luad	SMARCA2	0.943	0.989516	1
luad	JMJD1C	0.679	0.881611	1
luad	CHD2	0.147	0.797233	1
luad	CHD4	0.263	0.797233	1
luad	NIPBL	0.303	0.813682	1
luad	ARID1B	0.203	0.797233	1
lusc	ARID1A	0.515	0.867623	1
lusc	SETD2	0.421	0.867623	1
lusc	EP300	0.215	0.797233	0
lusc	KDM6A	0.982	0.994753	0
lusc	PBRM1	0.731	0.895781	1
lusc	ARID2	0.815	0.912488	0
lusc	BCOR	0.729	0.895781	1
lusc	CHD8	0.081	0.797233	1
lusc	CREBBP	0.976	0.994753	0
lusc	JMJD1C	0.456	0.867623	1
lusc	CHD4	0.788	0.906176	1
lusc	NIPBL	0.411	0.867623	1
lusc	ARID1B	0.79	0.906176	0
prad	KMT2D	0.752	0.896802	1
prad	KMT2C	0.285	0.797233	0
prad	CHD4	0.845	0.92831	1
skcm	ARID1A	0.593	0.871584	0
skcm	PHF2	0.234	0.797233	1
skcm	SETD2	0.00847	0.396396	0
skcm	EP300	0.828	0.918256	1
skcm	PBRM1	0.214	0.797233	1
skcm	ARID2	0.979	0.994753	1
skcm	KMT2D	0.605	0.871584	1
skcm	SMC3	0.353	0.850041	0
skcm	BCOR	0.538	0.867623	0
skcm	KMT2C	0.962	0.994753	0
skcm	CHD8	0.911	0.970036	0
skcm	RERE	0.151	0.797233	1
skcm	SMARCA4	0.617	0.871584	1
skcm	MSH3	0.802	0.906609	1
skcm	CREBBP	0.164	0.797233	0
skcm	CHD3	0.845	0.92831	1
skcm	SETDB1	0.452	0.867623	1
skcm	SMARCA2	0.639	0.871584	1
skcm	JMJD1C	0.657	0.871584	0
skcm	CHD2	0.559	0.867623	0
skcm	CHD4	0.0762	0.797233	0
skcm	NIPBL	0.0542	0.792675	0
skcm	ARID1B	0.474	0.867623	0
stad	ARID1A	0.429	0.867623	1
stad	PHF2	0.547	0.867623	1
stad	SETD2	0.655	0.871584	1
stad	EP300	0.368	0.856528	0
stad	KDM6A	0.516	0.867623	0
stad	PBRM1	0.274	0.797233	1
stad	ARID2	0.33	0.848571	1
stad	KMT2D	0.0858	0.797233	1
stad	CTCF	0.45	0.867623	1
stad	SMC3	0.735	0.895781	1
stad	BCOR	0.748	0.896802	1
stad	KMT2C	0.483	0.867623	0
stad	CHD8	0.245	0.797233	1
stad	RERE	0.753	0.896802	0
stad	SMARCA4	0.457	0.867623	1
stad	MSH3	0.49	0.867623	1
stad	CREBBP	0.754	0.896802	0
stad	CHD3	0.633	0.871584	1
stad	SETDB1	0.158	0.797233	0
stad	SMARCA2	0.279	0.797233	1
stad	JMJD1C	0.522	0.867623	1
stad	CHD2	0.384	0.856528	1
stad	CHD4	0.589	0.871584	0
stad	NIPBL	0.558	0.867623	1
stad	ARID1B	0.155	0.797233	1
ucec	ARID1A	0.0805	0.797233	1
ucec	PHF2	0.388	0.856528	1
ucec	SETD2	0.148	0.797233	1
ucec	EP300	0.238	0.797233	1
ucec	KDM6A	0.349	0.850041	1
ucec	PBRM1	0.875	0.93922	0
ucec	ARID2	0.226	0.797233	1
ucec	CTCF	0.662	0.871584	1
ucec	SMC3	0.409	0.867623	1
ucec	BCOR	0.0926	0.797233	1
ucec	CHD8	0.199	0.797233	1
ucec	RERE	0.334	0.849522	1
ucec	SMARCA4	0.217	0.797233	1
ucec	MSH3	0.404	0.867623	1
ucec	CREBBP	0.535	0.867623	1
ucec	CHD3	0.472	0.867623	1
ucec	SETDB1	0.814	0.912488	1
ucec	SMARCA2	0.239	0.797233	1
ucec	JMJD1C	0.178	0.797233	1
ucec	CHD2	0.232	0.797233	1
ucec	CHD4	0.387	0.856528	0
ucec	NIPBL	0.253	0.797233	1
ucec	ARID1B	0.456	0.867623	0
