# Supplementary material for: Signatures of positive selection reveal a universal role of chromatin modifiers as cancer driver genes
Source: Sci Rep. 2017 Oct 13;7:13124. doi: 10.1038/s41598-017-12888-1 (PMC5640613; doi:10.1038/s41598-017-12888-1)
Supplement: Supplementary file 4 — Supplementary Table 4 [file 41598_2017_12888_MOESM4_ESM.xlsx]

## Sheet: Data used for cDrive
Supplementary table 4. Data used for driver gene prediction using cDriver
Tumor Code	#samples	#mutations	MESH term	Incidence	Mutation/sample	OriginalName
blca	238	84839	Urinary Bladder Neoplasms[MH]	0.00011	356.466	PR_TCGA_BLCA_PAIR_Capture_All_Pairs_QCPASS_v5.aggregated.capture.tcga.uuid.automated.somatic_238.maf
brca	982	89105	breast neoplasms[MH]	0.00125	90.7383	genome.wustl.edu_BRCA.IlluminaGA_DNASeq.Level_2.1.1.0.curated.somatic_993.maf
cesc	194	44441	Uterine Cervical Neoplasms[MH]	0.000089	229.077	genome.wustl.edu_CESC.IlluminaGA_DNASeq_curated.Level_2.1.0.0.somatic_194.maf
cll	385	18791	Leukemia, Lymphocytic, Chronic, B-Cell[MH]	0.00005	48.8078	ICGC in house
coadread	298	129686	Colorectal Neoplasms[MH]	0.00047	435.188	hgsc.bcm.edu_COAD.IlluminaGA_DNASeq.1.somatic_220.maf && hgsc.bcm.edu_READ.IlluminaGA_DNASeq.1.somatic_81.maf
gbm	290	21075	Glioblastoma[MH]	0.00003	72.6724	step4_gbm_liftover.aggregated.capture.tcga.uuid.maf2.4.migrated.somatic_291.maf
hnsc	509	120520	Head and Neck Neoplasms[MH]	0.00003	236.778	PR_TCGA_HNSC_PAIR_Capture_All_Pairs_QCPASS_v4.aggregated.capture.tcga.uuid.automated.somatic_509.maf
kirc	213	21716	Kidney Neoplasms[MH]	0.00012	101.953	PR_TCGA_KIRC_PAIR_Capture_All_Pairs_QCPASS_v3.aggregated.capture.tcga.uuid.automated.somatic_235.maf
kirp	168	16210	Kidney Neoplasms[MH]	0.00001845	96.4881	An_TCGA_KIRP_MultiCenterCalling_capture_All_Pairs.aggregated.capture.tcga.uuid.curated.somatic_171.maf
laml	197	2420	Leukemia, myeloid, Acute[MH]	0.00003	12.2843	genome.wustl.edu_LAML.IlluminaGA_DNASeq.Level_2.2.13.0.somatic_197.maf
lgg	467	42943	Glioma[MH]	0.000125	91.955	PR_TCGA_LGG_PAIR_Capture_All_Pairs_QCPASS_v6.aggregated.capture.tcga.uuid.automated.somatic_468.maf
lihc	198	27865	Liver Neoplasms[MH]	0.00005	140.732	hgsc.bcm.edu_LIHC.IlluminaGA_DNASeq.1.somatic_198.maf
luad	543	235233	Lung Neoplasms[MH]	0.0006	433.21	PR_TCGA_LUAD_PAIR_Capture_All_Pairs_QCPASS_v4.aggregated.capture.tcga.uuid.automated.somatic.maf
lusc	178	65218	Lung Neoplasms[MH]	0.0006	366.393	LUSC_Paper_v8.aggregated.tcga.somatic_178.maf
ov	316	18576	Ovarian Neoplasms[MH]	0.00022	58.7848	step4_ov_liftover.aggregated.capture.tcga.uuid.maf2.4.migrated.somatic_142.maf
prad	300	21206	Prostatic Neoplasms[MH]	0.001047	70.6867	PR_TCGA_PRAD_PAIR_Capture_All_Pairs_QCPASS_v5.aggregated.capture.tcga.uuid.automated.somatic_300.maf
skcm	369	324163	Skin Neoplasms[MH]	0.000174	878.491	PR_TCGA_SKCM_PAIR_Capture_All_Pairs_QCPASS_v4.aggregated.capture.tcga.uuid.automated.somatic_369.maf
stad	372	247156	Stomach Neoplasms[MH]	0.000076	664.398	PR_TCGA_STAD_PAIR_Capture_All_Pairs_QCPASS_v5.aggregated.capture.tcga.uuid.automated.somatic_372.maf
thca	405	7443	Thyroid Neoplasms[MH]	0.000129	18.3778	AN_TCGA_THCA_PAIR_Capture_ALLQC_14Aug2013_429.aggregated.capture.tcga.uuid.somatic_405.maf
ucec	248	180680	Uterine Neoplasms[MH]	0.0002	728.548	genome.wustl.edu_UCEC.IlluminaGA_DNASeq.Level_2.1.7.somatic_248.maf
Original name of the file is provided. All the curated dataset and the results were deposited into synapse.
