# Supplementary material for: Signatures of positive selection reveal a universal role of chromatin modifiers as cancer driver genes
Source: Sci Rep. 2017 Oct 13;7:13124. doi: 10.1038/s41598-017-12888-1 (PMC5640613; doi:10.1038/s41598-017-12888-1)
Supplement: Supplementary file 5 — Supplementary Table 5 [file 41598_2017_12888_MOESM5_ESM.xlsx]

## Sheet: All
Supplementary Table 5. Full list of TTDG connections (all)
Tumor Type	Hugo_Symbol	Frequency	samples	Tumor rank	TOP10inOneTumor	TOP200Pancan	Specific	Neoplasms
blca	TP53	0.495798	118	1	Y	Y	195	5236
blca	RB1	0.172269	41	2	Y	Y	41	1394
blca	KDM6A	0.239496	57	3	Y	Y	5	43
blca	ARID1A	0.256303	61	4	Y	Y	4	179
blca	ELF3	0.117647	28	5	Y	N	0	37
blca	CDKN1A	0.0966387	23	6	Y	N	6	423
blca	EP300	0.142857	34	7	Y	Y	3	66
blca	PIK3CA	0.193277	46	8	Y	Y	26	1547
blca	STAG2	0.138655	33	9	Y	Y	6	24
blca	CDKN2A	0.0630252	15	10	Y	Y	44	1963
blca	KMT2D	0.294118	70	11	Y	Y	1	12	*
blca	ARHGAP35	0.0840336	20	12	N	Y	0	1
blca	ERBB3	0.105042	25	17	N	Y	12	584
blca	FGFR3	0.121849	29	18	N	Y	197	568
blca	NFE2L2	0.0630252	15	19	Y	Y	0	54
blca	RBM10	0.0672269	16	20	Y	Y	0	10
blca	FNBP4	0.0462185	11	23	Y	Y	0	0
blca	FOXA1	0.0462185	11	24	Y	N	2	201
blca	CHD4	0.0798319	19	25	Y	Y	0	16
blca	HRAS	0.0420168	10	26	Y	N	38	504
blca	SMARCA2	0.0672269	16	30	N	Y	0	22
blca	BAP1	0.0378151	9	31	Y	Y	1	151
blca	PBRM1	0.0672269	16	34	Y	Y	0	46
blca	DMXL2	0.0882353	21	35	N	Y	0	0
blca	CREBBP	0.12605	30	36	N	Y	2	78
blca	SCAF4	0.0630252	15	39	N	Y	0	0
blca	PTEN	0.0378151	9	42	Y	Y	74	5794
blca	GBF1	0.0378151	9	45	Y	Y	0	2
blca	HERC1	0.0840336	20	48	N	Y	0	5
blca	SF3B1	0.0588235	14	54	Y	Y	1	119
blca	SETD2	0.0546218	13	56	Y	Y	1	49
blca	ADGRL2	0.0588235	14	59	N	Y	0	0
blca	MYH7	0.0672269	16	61	N	Y	0	2
blca	ADGRV1	0.117647	28	62	Y	Y	0	0
blca	CNOT1	0.0630252	15	68	N	Y	0	2
blca	MYH8	0.0462185	11	70	N	Y	0	3
blca	FBXW7	0.0882353	21	82	Y	Y	0	176
blca	KRAS	0.0252101	6	94	Y	Y	13	4562
brca	TP53	0.305499	300	1	Y	Y	704	5236
brca	PIK3CA	0.323829	318	2	Y	Y	279	1547
brca	CDH1	0.113035	111	3	Y	Y	179	925
brca	GATA3	0.098778	97	4	Y	Y	103	242
brca	MAP3K1	0.0712831	70	5	Y	Y	54	69
brca	PTEN	0.0356415	35	6	Y	Y	667	5794
brca	MAP2K4	0.0325866	32	7	Y	N	9	35
brca	ARID1A	0.0285132	28	8	Y	Y	10	179
brca	CBFB	0.0234216	23	9	Y	N	2	182
brca	FOXA1	0.0234216	23	10	Y	N	106	201
brca	NCOR1	0.0417515	41	12	N	Y	15	47
brca	ADGRV1	0.0305499	30	15	Y	Y	0	0
brca	KMT2C	0.0702648	69	17	N	Y	0	5
brca	FLNC	0.0213849	21	43	N	Y	0	19
brca	LRBA	0.0244399	24	49	N	Y	4	4
brca	NF1	0.0285132	28	84	Y	Y	42	2707
cesc	PIK3CA	0.273196	53	1	Y	Y	19	1547
cesc	FBXW7	0.0979381	19	2	Y	Y	3	176
cesc	EP300	0.108247	21	3	Y	Y	2	66
cesc	PTEN	0.0824742	16	4	Y	Y	44	5794
cesc	ADGRV1	0.134021	26	5	Y	Y	0	0
cesc	ADGRV1	0.134021	26	5	Y	Y	0	0
cesc	ARID1A	0.0773196	15	6	Y	Y	4	179
cesc	HLA-A	0.0824742	16	7	Y	N	55	1714
cesc	ZNF750	0.0515464	10	8	Y	N	0	2
cesc	KRAS	0.056701	11	9	Y	Y	12	4562
cesc	NFE2L2	0.0618557	12	10	Y	Y	1	54
cesc	ADGRL3	0.0412371	8	12	N	Y	0	0
cesc	RB1	0.0463918	9	14	Y	Y	13	1394
cesc	MT-CO1	0.0412371	8	17	Y	N	0	5
cesc	DOCK11	0.0463918	9	18	N	Y	0	4
cesc	ERBB3	0.056701	11	19	N	Y	3	584
cesc	CREBBP	0.0721649	14	22	N	Y	0	78
cesc	KMT2C	0.149485	29	23	N	Y	0	5
cesc	CHD3	0.0515464	10	25	N	Y	0	6
cesc	EPHA2	0.0412371	8	28	N	Y	3	329
cesc	CASP8	0.0463918	9	30	Y	Y	3	231
cesc	TGFBR2	0.0257732	5	33	N	Y	0	184
cesc	FAM193A	0.0309278	6	36	N	Y	0	0
cesc	TNIK	0.0515464	10	42	N	Y	0	12
cesc	MT-ND5	0.0979381	19	43	N	Y	0	0
cesc	YLPM1	0.0463918	9	48	N	Y	0	0
cesc	ARHGAP35	0.0412371	8	54	N	Y	0	1
cesc	CCAR1	0.0257732	5	57	Y	N	0	8
cesc	TP53	0.0463918	9	61	Y	Y	57	5236
cesc	NOTCH1	0.056701	11	63	Y	Y	21	1195
cesc	UBR5	0.0463918	9	68	N	Y	0	7
cesc	COL2A1	0.0309278	6	70	N	Y	0	31
cesc	BAP1	0.0206186	4	72	Y	Y	0	151
cesc	KDM6A	0.0309278	6	74	Y	Y	2	43
cesc	CTCF	0.0206186	4	91	Y	Y	2	163
cesc	ADGRB3	0.056701	11	92	Y	Y	0	0
cll	SF3B1	0.0987013	38	1	Y	Y	55	119
cll	NOTCH1	0.0753247	29	2	Y	Y	87	1195
cll	ATM	0.0675325	26	3	Y	Y	167	2197
cll	CHD2	0.0649351	25	4	Y	Y	1	6
cll	MYD88	0.0311688	12	5	Y	N	18	360
cll	TP53	0.0311688	12	6	Y	Y	259	5236
cll	FUBP1	0.0337662	13	7	Y	Y	0	25
cll	ZNF292	0.025974	10	8	Y	N	1	4
cll	KLHL6	0.025974	10	9	Y	N	2	6
cll	BCOR	0.0207792	8	13	N	Y	0	42
cll	MED12	0.025974	10	16	N	Y	0	56
cll	BRAF	0.0207792	8	22	Y	Y	8	4834
cll	CARD11	0.025974	10	26	Y	N	2	46
cll	MGA	0.0233766	9	28	N	Y	2	81
cll	CREBBP	0.0285714	11	31	N	Y	1	78
cll	IFT172	0.0207792	8	39	N	Y	0	1
cll	UBR4	0.025974	10	59	N	Y	0	1
cll	KMT2D	0.0233766	9	63	Y	Y	1	12
coadread	APC	0.755034	225	2	Y	Y	2953	6015
coadread	TP53	0.620805	185	1	Y	Y	466	5236
coadread	KRAS	0.409396	122	3	Y	Y	1840	4562
coadread	NEFH	0.338926	101	42	N	Y	1	11
coadread	PIK3CA	0.224832	67	6	Y	Y	337	1547
coadread	TMPRSS13	0.201342	60	5	Y	N	0	0
coadread	KRTAP4-5	0.197987	59	4	Y	N	0	0
coadread	SMAD4	0.14094	42	10	Y	Y	254	1128
coadread	FBXW7	0.130872	39	13	Y	Y	22	176
coadread	ATM	0.124161	37	53	Y	Y	108	2197
coadread	BRAF	0.124161	37	15	Y	Y	1158	4834
coadread	RNF43	0.110738	33	8	Y	Y	18	38
coadread	KRT1	0.107383	32	36	N	Y	0	4
coadread	ARID1A	0.104027	31	12	Y	Y	11	179
coadread	LURAP1L	0.104027	31	7	Y	Y	0	0
coadread	ZNF787	0.0838926	25	9	Y	N	0	0
coadread	DOCK3	0.0805369	24	96	Y	Y	0	8
coadread	PTEN	0.0771812	23	23	Y	Y	361	5794
coadread	ACVR2A	0.0671141	20	21	Y	Y	2	11
coadread	CTNNB1	0.0671141	20	57	Y	Y	114	679
coadread	REV3L	0.0671141	20	68	N	Y	0	7
coadread	MTOR	0.0604027	18	51	Y	Y	247	6439
coadread	NRAS	0.057047	17	18	Y	Y	123	1053
coadread	PLEKHA6	0.057047	17	64	N	Y	0	1
coadread	PBRM1	0.0503356	15	38	Y	Y	0	46
coadread	SMARCA1	0.0503356	15	39	Y	Y	0	2
coadread	RPL22	0.0302013	9	43	Y	Y	1	8
gbm	PTEN	0.306897	89	1	Y	Y	374	5794
gbm	TP53	0.282759	82	2	Y	Y	204	5236
gbm	PIK3R1	0.113793	33	3	Y	Y	9	83
gbm	PIK3CA	0.110345	32	4	Y	Y	23	1547
gbm	IDH1	0.0517241	15	5	Y	Y	167	914
gbm	OR5AR1	0.0241379	7	6	Y	N	0	0
gbm	RB1	0.0827586	24	7	Y	Y	26	1394
gbm	NF1	0.110345	32	8	Y	Y	45	2707
gbm	PRB2	0.0206897	6	9	Y	N	1	92
gbm	PROKR2	0.0206897	6	10	Y	N	0	2
gbm	STAG2	0.0413793	12	11	Y	Y	3	24
gbm	FRG1B	0.0551724	16	12	Y	N	0	1
gbm	ABCB1	0.0344828	10	26	N	Y	11	785
gbm	LZTR1	0.0344828	10	27	N	Y	1	5
gbm	CHD8	0.0344828	10	31	N	Y	0	10
gbm	MYH8	0.0275862	8	41	N	Y	0	3
gbm	LRP2	0.062069	18	54	N	Y	0	2
gbm	CHD9	0.0344828	10	63	N	Y	0	3
hnsc	CDKN2A	0.222004	113	1	Y	Y	161	1963
hnsc	TP53	0.707269	360	2	Y	Y	438	5236
hnsc	NSD1	0.123772	63	3	Y	Y	2	50
hnsc	PIK3CA	0.184676	94	4	Y	Y	176	1547
hnsc	NOTCH1	0.172888	88	5	Y	Y	89	1195
hnsc	AJUBA	0.0628684	32	6	Y	N	3	16
hnsc	FAT1	0.229862	117	7	Y	Y	9	30
hnsc	CASP8	0.108055	55	8	Y	Y	21	231
hnsc	KMT2D	0.1611	82	9	Y	Y	9	12
hnsc	EP300	0.0785855	40	10	Y	Y	4	66
hnsc	FBXW7	0.064833	33	11	Y	Y	8	176
hnsc	EPHA2	0.0491159	25	12	N	Y	21	329
hnsc	ZNF750	0.043222	22	13	Y	N	2	2
hnsc	HRAS	0.0569745	29	14	Y	N	92	504
hnsc	TGFBR2	0.0451866	23	15	N	Y	14	184
hnsc	NFE2L2	0.0510806	26	16	Y	Y	7	54
hnsc	KDM6A	0.0333988	17	17	Y	Y	3	43
hnsc	HERC1	0.0530452	27	18	N	Y	0	5
hnsc	LAMA2	0.0844794	43	19	N	Y	0	9
hnsc	RB1	0.0353635	18	20	Y	Y	71	1394
hnsc	PTEN	0.0275049	14	21	Y	Y	376	5794
hnsc	USP9X	0.0491159	25	22	N	Y	3	30
hnsc	ADGRB3	0.0589391	30	23	Y	Y	0	0
hnsc	KEAP1	0.043222	22	24	Y	Y	11	248
hnsc	RASA1	0.0333988	17	25	N	Y	0	30
hnsc	CTCF	0.0333988	17	28	Y	Y	5	163
hnsc	MICALCL	0.0255403	13	29	Y	Y	0	0
hnsc	TLN1	0.043222	22	32	N	Y	4	15
hnsc	BIRC6	0.0569745	29	33	N	Y	0	16
hnsc	CHD8	0.0314342	16	35	N	Y	0	10
hnsc	FGFR3	0.0255403	13	37	N	Y	13	568
hnsc	DOCK11	0.0333988	17	46	N	Y	0	4
hnsc	FNBP4	0.0235756	12	47	Y	Y	0	0
hnsc	SMARCA4	0.0451866	23	51	Y	Y	0	78
hnsc	PBRM1	0.0314342	16	52	Y	Y	0	46
hnsc	POU4F2	0.0255403	13	53	N	Y	0	10
hnsc	FLNC	0.0275049	14	57	N	Y	1	19
hnsc	MED12	0.0353635	18	61	N	Y	0	56
hnsc	MYCBP2	0.0550098	28	65	N	Y	0	2
hnsc	MYH10	0.0392927	20	69	N	Y	0	5
hnsc	ALB	0.0235756	12	89	Y	N	14	313
kirc	PBRM1	0.42723	91	1	Y	Y	32	46
kirc	VHL	0.56338	120	2	Y	Y	984	2040
kirc	MICALCL	0.084507	18	3	Y	Y	0	0
kirc	SETD2	0.107981	23	4	Y	Y	26	49
kirc	BAP1	0.0985915	21	5	Y	Y	27	151
kirc	KDM5C	0.0657277	14	6	Y	N	10	14
kirc	MT-ND1	0.0375587	8	7	Y	N	0	4
kirc	MT-CYB	0.056338	12	8	Y	N	0	3
kirc	MTOR	0.084507	18	9	Y	Y	534	6439
kirc	MT-CO1	0.0328638	7	10	Y	N	0	5
kirc	POLDIP2	0.0234742	5	11	Y	Y	0	1
kirc	LURAP1L	0.0234742	5	12	Y	Y	0	0
kirc	MT-ND4	0.0234742	5	13	Y	N	0	3
kirc	PTEN	0.0469484	10	14	Y	Y	95	5794
kirc	STAG2	0.0328638	7	15	Y	Y	0	24
kirc	CNOT1	0.028169	6	16	N	Y	0	2
kirc	KRT1	0.0234742	5	17	N	Y	0	4
kirc	NF2	0.0234742	5	17	Y	N	4	1162
kirc	ATM	0.0610329	13	21	Y	Y	7	2197
kirc	CDC27	0.0892019	19	22	Y	N	0	19
kirc	ARID1A	0.0375587	8	24	Y	Y	8	179
kirc	SMARCA4	0.0375587	8	25	Y	Y	5	78
kirc	TP53	0.0234742	5	33	Y	Y	59	5236
kirc	SCAF4	0.0375587	8	34	N	Y	0	0
kirc	CHD4	0.0375587	8	49	Y	Y	0	16
kirc	MYH8	0.0234742	5	59	N	Y	0	3
kirc	SMC3	0.0234742	5	93	Y	Y	0	19
kirc	ADGRV1	0.0422535	9	98	Y	Y	0	0
kirp	SETD2	0.0595238	10	1	Y	Y	26	49
kirp	MET	0.0714286	12	2	Y	N	374	14537
kirp	ANKLE1	0.0357143	6	3	Y	N	0	2
kirp	NF2	0.0535714	9	4	Y	N	4	1162
kirp	KDM6A	0.0357143	6	5	Y	Y	5	43
kirp	PBRM1	0.0357143	6	7	Y	Y	32	46
kirp	FOXE1	0.0238095	4	8	Y	N	0	40
kirp	BHMT	0.0238095	4	10	Y	N	1	26
kirp	BAP1	0.0297619	5	11	Y	Y	27	151
kirp	ARID1A	0.047619	8	13	Y	Y	8	179
kirp	GBF1	0.0297619	5	17	Y	Y	0	2
kirp	SMARCA4	0.0416667	7	18	Y	Y	5	78
kirp	NFE2L2	0.0238095	4	21	Y	Y	1	54
kirp	EP300	0.0297619	5	26	Y	Y	0	66
kirp	MSH3	0.0357143	6	28	N	Y	1	118
kirp	UBR4	0.0416667	7	29	N	Y	0	1
kirp	DSCAML1	0.0297619	5	35	N	Y	0	1
kirp	STAG2	0.0357143	6	49	Y	Y	0	24
kirp	PLEKHA6	0.0238095	4	54	N	Y	0	1
kirp	RERE	0.0357143	6	57	N	Y	0	8
kirp	DNMT3A	0.0238095	4	75	Y	Y	5	436
laml	DNMT3A	0.258883	51	1	Y	Y	132	436
laml	IDH2	0.101523	20	2	Y	N	113	387
laml	IDH1	0.0964467	19	3	Y	Y	149	914
laml	FLT3	0.284264	56	4	Y	Y	1234	2038
laml	NRAS	0.0761421	15	5	Y	Y	98	1053
laml	CEBPA	0.0659898	13	6	Y	N	254	336
laml	TET2	0.0862944	17	7	Y	N	81	239
laml	TP53	0.0761421	15	8	Y	Y	111	5236
laml	SMC3	0.035533	7	9	Y	Y	6	19
laml	WT1	0.0609137	12	10	Y	N	285	1921
laml	BRINP3	0.0253807	5	13	N	Y	0	1
laml	KRAS	0.0406091	8	16	Y	Y	44	4562
laml	MT-ND5	0.0203046	4	16	N	Y	0	0
laml	MT-CYB	0.0304569	6	20	Y	N	0	3
laml	STAG2	0.0304569	6	23	Y	Y	4	24
lgg	IDH1	0.770878	360	1	Y	Y	568	914
lgg	TP53	0.48394	226	2	Y	Y	484	5236
lgg	CIC	0.220557	103	3	Y	Y	32	355
lgg	ATRX	0.38758	181	4	Y	Y	42	102
lgg	FUBP1	0.0899358	42	5	Y	Y	20	25
lgg	PIK3CA	0.0856531	40	6	Y	Y	37	1547
lgg	PTEN	0.0492505	23	7	Y	Y	685	5794
lgg	NOTCH1	0.0877944	41	8	Y	Y	56	1195
lgg	PIK3R1	0.0471092	22	9	Y	Y	10	83
lgg	NUDT11	0.0235546	11	11	Y	Y	0	4
lgg	NF1	0.0642398	30	13	Y	Y	316	2707
lgg	EGFR	0.0706638	33	14	Y	Y	1512	17418
lgg	POU4F2	0.0214133	10	15	N	Y	0	10
lgg	IDH2	0.0406852	19	17	Y	N	153	387
lgg	NIPBL	0.0342612	16	18	N	Y	0	6
lgg	ARID1A	0.0449679	21	19	Y	Y	2	179
lgg	MYH2	0.0321199	15	20	N	Y	0	5
lgg	SMARCA4	0.0428266	20	25	Y	Y	8	78
lgg	SETD2	0.0235546	11	27	Y	Y	2	49
lgg	CDC27	0.0321199	15	31	Y	N	1	19
lgg	MYH8	0.0299786	14	37	N	Y	0	3
lgg	ARID2	0.0235546	11	38	Y	Y	0	19
lgg	ZNF292	0.0278373	13	96	Y	N	0	4
lihc	TP53	0.313131	62	1	Y	Y	182	5236
lihc	CTNNB1	0.257576	51	2	Y	Y	102	679
lihc	ALB	0.0909091	18	6	Y	N	141	313
lihc	ADGRV1	0.0808081	16	78	Y	Y	0	0
lihc	ARID1A	0.0808081	16	3	Y	Y	11	179
lihc	RB1	0.0757576	15	3	Y	Y	43	1394
lihc	BAP1	0.0555556	11	5	Y	Y	10	151
lihc	GCN1L1	0.0555556	11	8	Y	N	0	1
lihc	KIF19	0.0505051	10	10	Y	N	0	0
lihc	SMARCA4	0.0454545	9	21	Y	Y	1	78
lihc	CARD11	0.0353535	7	9	Y	N	0	46
lihc	KEAP1	0.0353535	7	11	Y	Y	28	248
lihc	PTEN	0.0353535	7	15	Y	Y	236	5794
lihc	ANO4	0.030303	6	57	N	Y	0	0
lihc	ACVR2A	0.0252525	5	77	Y	Y	1	11
lihc	CHD4	0.0252525	5	84	Y	Y	1	16
lihc	CTCF	0.0252525	5	50	Y	Y	5	163
lihc	CDKN1A	0.020202	4	7	Y	N	23	423
lihc	NFE2L2	0.020202	4	63	Y	Y	9	54
lihc	PBRM1	0.020202	4	33	Y	Y	2	46
luad	TP53	0.543278	295	1	Y	Y	367	5236
luad	KRAS	0.302026	164	2	Y	Y	1067	4562
luad	KEAP1	0.174954	95	3	Y	Y	43	248
luad	STK11	0.14733	80	4	Y	Y	36	300
luad	EGFR	0.13628	74	5	Y	Y	5215	17418
luad	RBM10	0.0644567	35	6	Y	Y	4	10
luad	COL5A2	0.101289	55	7	Y	Y	0	11
luad	SMARCA4	0.0791897	43	8	Y	Y	17	78
luad	COL11A1	0.213628	116	9	Y	Y	4	29
luad	BRAF	0.0755064	41	10	Y	Y	259	4834
luad	MGA	0.0773481	42	11	N	Y	3	81
luad	NF1	0.11418	62	12	Y	Y	22	2707
luad	RB1	0.0570902	31	13	Y	Y	82	1394
luad	ATM	0.0847145	46	14	Y	Y	122	2197
luad	COL12A1	0.103131	56	15	N	Y	0	13
luad	SETD2	0.0607735	33	16	Y	Y	3	49
luad	ARID1A	0.0662983	36	17	Y	Y	7	179
luad	NAV3	0.209945	114	19	N	Y	1	19
luad	MYH7	0.103131	56	20	N	Y	0	2
luad	MYH8	0.119705	65	22	N	Y	0	3
luad	CDKN2A	0.0405157	22	23	Y	Y	105	1963
luad	RGS7	0.0570902	31	27	N	Y	1	4
luad	BIRC6	0.0847145	46	29	N	Y	1	16
luad	COL3A1	0.106814	58	30	Y	Y	4	23
luad	POLDIP2	0.0239411	13	31	Y	Y	0	1
luad	MICALCL	0.0313076	17	34	Y	Y	0	0
luad	MT-CO1	0.0257827	14	37	Y	N	0	5
luad	NALCN	0.152855	83	39	N	Y	1	2
luad	MT-ND1	0.0239411	13	41	Y	N	0	4
luad	MT-CYB	0.0276243	15	42	Y	N	0	3
luad	ADAMTS19	0.0607735	33	44	N	Y	0	0
luad	MT-ND4	0.0294659	16	46	Y	N	0	3
luad	CDH10	0.165746	90	47	N	Y	0	2
luad	SLC4A3	0.0405157	22	48	N	Y	0	1
luad	MYH1	0.11418	62	53	N	Y	0	4
luad	CTNNB1	0.0331492	18	54	Y	Y	21	679
luad	PTPRU	0.0349908	19	55	N	Y	1	4
luad	SMARCA2	0.0349908	19	56	N	Y	3	22
luad	KCNH8	0.0773481	42	59	N	Y	1	2
luad	HEATR5B	0.0368324	20	60	N	Y	0	0
luad	DNMT3A	0.0423573	23	61	Y	Y	20	436
luad	MT-ND5	0.0276243	15	65	N	Y	0	0
luad	PIK3CA	0.053407	29	67	Y	Y	166	1547
luad	SORCS3	0.0939227	51	70	N	Y	0	1
luad	CAD	0.0460405	25	73	N	Y	288	1556
luad	SRRM2	0.053407	29	74	N	Y	0	0
luad	ADGRV1	0.106814	58	90	Y	Y	0	0
lusc	TP53	0.792135	141	1	Y	Y	367	5236
lusc	CDKN2A	0.146067	26	2	Y	Y	105	1963
lusc	NFE2L2	0.151685	27	3	Y	Y	15	54
lusc	KEAP1	0.123596	22	4	Y	Y	43	248
lusc	PTEN	0.0786517	14	5	Y	Y	313	5794
lusc	RB1	0.0674157	12	6	Y	Y	82	1394
lusc	TDRD5	0.0786517	14	7	Y	N	0	1
lusc	PIK3CA	0.151685	27	8	Y	Y	166	1547
lusc	COL3A1	0.0730337	13	9	Y	Y	4	23
lusc	ADGRB3	0.123596	22	10	Y	Y	0	0
lusc	BRINP3	0.151685	27	11	N	Y	0	1
lusc	MYH2	0.157303	28	12	N	Y	4	5
lusc	KDM6A	0.0393258	7	13	Y	Y	1	43
lusc	COL11A2	0.0730337	13	14	N	Y	0	7
lusc	ABCB1	0.0786517	14	18	N	Y	54	785
lusc	MYH8	0.117978	21	19	N	Y	0	3
lusc	KMT2D	0.202247	36	20	Y	Y	3	12
lusc	NOTCH1	0.0786517	14	21	Y	Y	48	1195
lusc	RASA1	0.0449438	8	22	N	Y	1	30
lusc	MYH1	0.117978	21	23	N	Y	0	4
lusc	SCN11A	0.0617978	11	24	N	Y	0	1
lusc	FBXW7	0.0617978	11	27	Y	Y	7	176
lusc	NRAP	0.0674157	12	28	N	Y	0	2
lusc	COL11A1	0.196629	35	30	Y	Y	4	29
lusc	DNAH8	0.174157	31	40	N	Y	0	3
lusc	SETD2	0.0280899	5	47	Y	Y	3	49
lusc	ADGRV1	0.174157	31	48	Y	Y	0	0
lusc	ANKHD1-EIF4EBP3	0.0505618	9	49	N	Y	0	1
lusc	MYH9	0.0561798	10	51	N	Y	2	27
lusc	CNKSR2	0.0674157	12	52	N	Y	0	0
lusc	COL5A2	0.0786517	14	53	Y	Y	0	11
lusc	PBRM1	0.0393258	7	67	Y	Y	1	46
lusc	USP9X	0.0449438	8	71	N	Y	4	30
ov	TP53	0.946203	299	1	Y	Y	315	5236
ov	BRCA1	0.0348101	11	2	Y	N	2496	7290
ov	ADGRB3	0.028481	9	3	Y	Y	0	0
ov	CDK12	0.028481	9	4	Y	Y	6	13
ov	NF1	0.0379747	12	9	Y	Y	14	2707
ov	BRCA2	0.0316456	10	9	Y	N	1520	4282
ov	LRP2	0.0443038	14	17	N	Y	0	2
ov	CHD4	0.0253165	8	36	Y	Y	2	16
ov	CREBBP	0.0221519	7	69	N	Y	2	78
prad	TP53	0.0966667	29	1	Y	Y	89	5236
prad	SPOP	0.0966667	29	2	Y	N	21	33
prad	PTEN	0.0433333	13	3	Y	Y	709	5794
prad	ZMYM3	0.03	9	4	Y	N	0	7
prad	FOXA1	0.0433333	13	5	Y	N	55	201
prad	FNBP4	0.0233333	7	6	Y	Y	0	0
prad	NUDT11	0.02	6	7	Y	Y	3	4
prad	MAP3K9	0.0266667	8	8	Y	N	0	7
prad	SMARCA1	0.02	6	10	Y	Y	0	2
prad	KDM6A	0.02	6	11	Y	Y	3	43
prad	MED12	0.02	6	17	N	Y	4	56
prad	ATM	0.0433333	13	23	Y	Y	81	2197
prad	CTNNB1	0.03	9	27	Y	Y	5	679
prad	CDK12	0.0233333	7	32	Y	Y	0	13
prad	ANO4	0.02	6	50	N	Y	0	0
prad	NCOR1	0.0233333	7	72	N	Y	11	47
prad	FRG1B	0.166667	50	73	Y	N	0	1
prad	ADGRB3	0.0233333	7	78	Y	Y	0	0
prad	KMT2D	0.0433333	13	84	Y	Y	3	12
skcm	BRAF	0.512195	189	1	Y	Y	781	4834
skcm	NRAS	0.265583	98	2	Y	Y	225	1053
skcm	TP53	0.151762	56	3	Y	Y	138	5236
skcm	COL3A1	0.192412	71	4	Y	Y	0	23
skcm	CDKN2A	0.124661	46	5	Y	Y	339	1963
skcm	COL5A2	0.138211	51	6	Y	Y	0	11
skcm	KCNQ5	0.130081	48	7	Y	Y	0	1
skcm	PTEN	0.0948509	35	8	Y	Y	148	5794
skcm	ADGRV1	0.344173	127	9	Y	Y	0	0
skcm	ARID2	0.135501	50	10	Y	Y	0	19
skcm	BRINP3	0.162602	60	11	N	Y	0	1
skcm	COL2A1	0.100271	37	13	N	Y	0	31
skcm	COL1A1	0.124661	46	18	N	Y	76	181
skcm	SNAP91	0.100271	37	19	N	Y	0	0
skcm	RGS7	0.119241	44	20	N	Y	0	4
skcm	COL4A5	0.170732	63	23	N	Y	0	36
skcm	DPYD	0.173442	64	26	N	Y	0	133
skcm	RFX6	0.111111	41	28	N	Y	0	7
skcm	ADGRB3	0.165312	61	29	Y	Y	0	0
skcm	COL5A3	0.154472	57	31	N	Y	0	0
skcm	DDX3X	0.0596206	22	33	Y	Y	0	23
skcm	NF1	0.127371	47	34	Y	Y	91	2707
skcm	NDST4	0.124661	46	36	N	Y	0	2
skcm	CTNNB1	0.0514905	19	40	Y	Y	25	679
skcm	KIAA1109	0.146341	54	42	N	Y	0	1
skcm	ANO4	0.154472	57	44	N	Y	0	0
skcm	COL11A1	0.186992	69	46	Y	Y	0	29
skcm	ANK3	0.319783	118	55	N	Y	0	5	*
skcm	IDH1	0.0542005	20	56	Y	Y	3	914
skcm	AMPD1	0.0840108	31	59	N	Y	0	4
skcm	PPFIA2	0.124661	46	60	N	Y	0	0
skcm	GRIK1	0.0813008	30	61	N	Y	0	2
skcm	MYH7	0.138211	51	64	N	Y	0	2
skcm	GRID2	0.149051	55	70	N	Y	0	4
skcm	LAMA2	0.154472	57	72	N	Y	0	9
skcm	ABCB11	0.097561	36	74	N	Y	0	18
skcm	FLT3	0.0921409	34	83	Y	Y	8	2038
skcm	POLR3B	0.0542005	20	88	Y	Y	0	0
stad	TP53	0.483871	180	1	Y	Y	121	5236
stad	ARID1A	0.282258	105	2	Y	Y	22	179
stad	KMT2D	0.185484	69	85	Y	Y	2	12
stad	PIK3CA	0.169355	63	10	Y	Y	49	1547
stad	DOCK3	0.137097	51	6	Y	Y	0	8
stad	APC	0.13172	49	40	Y	Y	234	6015
stad	UBR5	0.129032	48	28	N	Y	1	7
stad	RNF43	0.120968	45	5	Y	Y	1	38
stad	ACVR2A	0.11828	44	3	Y	Y	0	11
stad	RPL22	0.115591	43	4	Y	Y	0	8
stad	TTK	0.112903	42	9	Y	N	1	63
stad	CHD4	0.0967742	36	34	Y	Y	1	16
stad	KRAS	0.0967742	36	7	Y	Y	72	4562
stad	PHF2	0.094086	35	8	Y	Y	0	5
stad	ARID2	0.0887097	33	38	Y	Y	0	19
stad	FBXW7	0.0887097	33	12	Y	Y	5	176
stad	CIC	0.0860215	32	49	Y	Y	9	355
stad	CEP290	0.0833333	31	30	N	Y	0	1
stad	SCAF4	0.0833333	31	35	N	Y	0	0
stad	SMAD4	0.0833333	31	17	Y	Y	56	1128
stad	JARID2	0.0806452	30	44	N	Y	0	10
stad	PBRM1	0.0725806	27	21	Y	Y	0	46
stad	SETDB1	0.0725806	27	41	N	Y	0	22
stad	CTCF	0.0645161	24	36	Y	Y	1	163
stad	PLEKHA6	0.061828	23	20	N	Y	0	1
stad	MSH3	0.0591398	22	54	N	Y	4	118
stad	MT-CO1	0.0537634	20	80	Y	N	0	5
stad	RB1	0.0483871	18	88	Y	Y	10	1394
stad	CDKN2A	0.0456989	17	62	Y	Y	41	1963
stad	POLDIP2	0.0295699	11	67	Y	Y	0	1
thca	BRAF	0.597531	242	1	Y	Y	921	4834
thca	NRAS	0.0839506	34	2	Y	Y	74	1053
thca	HRAS	0.0345679	14	3	Y	N	59	504
ucec	PTEN	0.649194	161	1	Y	Y	499	5794
ucec	TP53	0.278226	69	2	Y	Y	164	5236
ucec	PIK3CA	0.532258	132	3	Y	Y	117	1547
ucec	CTNNB1	0.298387	74	4	Y	Y	57	679
ucec	ARID1A	0.334677	83	5	Y	Y	38	179
ucec	CTCF	0.181452	45	6	Y	Y	6	163
ucec	KRAS	0.21371	53	7	Y	Y	97	4562
ucec	CHD4	0.141129	35	8	Y	Y	2	16
ucec	FBXW7	0.157258	39	9	Y	Y	10	176
ucec	PIK3R1	0.334677	83	10	Y	Y	8	83
ucec	FGFR2	0.125	31	11	N	Y	29	465
ucec	TAF1	0.141129	35	12	N	Y	2	13
ucec	SPOP	0.0846774	21	14	Y	N	2	33
ucec	HEATR5B	0.0645161	16	15	N	Y	0	0
ucec	MTOR	0.104839	26	17	Y	Y	176	6439
ucec	ANKHD1-EIF4EBP3	0.0766129	19	19	N	Y	0	1
ucec	RBM27	0.0645161	16	20	N	Y	0	0
ucec	AMPD1	0.0564516	14	24	N	Y	0	4
ucec	MAP3K1	0.0846774	21	30	Y	Y	1	69
ucec	ERBB3	0.0685484	17	33	N	Y	10	584
ucec	NFE2L2	0.0604839	15	36	Y	Y	1	54
ucec	NRAP	0.0766129	19	40	N	Y	0	2
ucec	CNOT1	0.0887097	22	47	N	Y	0	2
ucec	ADGRL2	0.0685484	17	55	N	Y	0	0
ucec	MYH1	0.0927419	23	58	N	Y	0	4
ucec	POLR3B	0.0524194	13	66	Y	Y	0	0
ucec	PTPRK	0.0766129	19	68	N	Y	0	20
ucec	SETD2	0.0887097	22	81	Y	Y	0	49
ucec	SMC3	0.0362903	9	85	Y	Y	0	19
ucec	RB1	0.0806452	20	92	Y	Y	21	1394
ucec	CHEK2	0.0524194	13	97	Y	N	6	362
* Genes removed manually from the list of novel

## Sheet: Novel
Supplementary Table 5. Full list of TTDG connections (all)
Tumor Type	Hugo_Symbol	Frequency	Specific	Neoplasms
blca	NFE2L2	0.0630252	0	54
blca	RBM10	0.0672269	0	10
blca	CHD4	0.0798319	0	16
blca	SMARCA2	0.0672269	0	22
blca	BAP1	0.0378151	1	151
blca	PBRM1	0.0672269	0	46
blca	HERC1	0.0840336	0	5
blca	SF3B1	0.0588235	1	119
blca	SETD2	0.0546218	1	49
blca	FBXW7	0.0882353	0	176
brca	KMT2C	0.0702648	0	5
brca	FLNC	0.0213849	0	19
cesc	NFE2L2	0.0618557	1	54
cesc	CREBBP	0.0721649	0	78
cesc	KMT2C	0.149485	0	5
cesc	CHD3	0.0515464	0	6
cesc	TGFBR2	0.0257732	0	184
cesc	TNIK	0.0515464	0	12
cesc	UBR5	0.0463918	0	7
cesc	COL2A1	0.0309278	0	31
cesc	BAP1	0.0206186	0	151
cll	CHD2	0.0649351	1	6
cll	FUBP1	0.0337662	0	25
cll	BCOR	0.0207792	0	42
cll	MED12	0.025974	0	56
cll	CREBBP	0.0285714	1	78
cll	KMT2D	0.0233766	1	12
coadread	NEFH	0.338926	1	11
coadread	DOCK3	0.0805369	0	8
coadread	REV3L	0.0671141	0	7
coadread	PBRM1	0.0503356	0	46
coadread	RPL22	0.0302013	1	8
gbm	LZTR1	0.0344828	1	5
gbm	CHD8	0.0344828	0	10
hnsc	HERC1	0.0530452	0	5
hnsc	LAMA2	0.0844794	0	9
hnsc	RASA1	0.0333988	0	30
hnsc	BIRC6	0.0569745	0	16
hnsc	CHD8	0.0314342	0	10
hnsc	SMARCA4	0.0451866	0	78
hnsc	PBRM1	0.0314342	0	46
hnsc	POU4F2	0.0255403	0	10
hnsc	FLNC	0.0275049	1	19
hnsc	MED12	0.0353635	0	56
hnsc	MYH10	0.0392927	0	5
kirc	STAG2	0.0328638	0	24
kirc	CHD4	0.0375587	0	16
kirc	SMC3	0.0234742	0	19
kirp	NFE2L2	0.0238095	1	54
kirp	EP300	0.0297619	0	66
kirp	MSH3	0.0357143	1	118
kirp	STAG2	0.0357143	0	24
kirp	RERE	0.0357143	0	8
lgg	POU4F2	0.0214133	0	10
lgg	NIPBL	0.0342612	0	6
lgg	MYH2	0.0321199	0	5
lgg	ARID2	0.0235546	0	19
lihc	SMARCA4	0.0454545	1	78
lihc	ACVR2A	0.0252525	1	11
lihc	CHD4	0.0252525	1	16
luad	COL5A2	0.101289	0	11
luad	COL12A1	0.103131	0	13
luad	NAV3	0.209945	1	19
luad	BIRC6	0.0847145	1	16
lusc	KDM6A	0.0393258	1	43
lusc	COL11A2	0.0730337	0	7
lusc	RASA1	0.0449438	1	30
lusc	COL5A2	0.0786517	0	11
lusc	PBRM1	0.0393258	1	46
prad	CDK12	0.0233333	0	13
skcm	COL3A1	0.192412	0	23
skcm	COL5A2	0.138211	0	11
skcm	ARID2	0.135501	0	19
skcm	COL2A1	0.100271	0	31
skcm	COL4A5	0.170732	0	36
skcm	DPYD	0.173442	0	133
skcm	RFX6	0.111111	0	7
skcm	DDX3X	0.0596206	0	23
skcm	COL11A1	0.186992	0	29
skcm	LAMA2	0.154472	0	9
skcm	ABCB11	0.097561	0	18
stad	DOCK3	0.137097	0	8
stad	UBR5	0.129032	1	7
stad	RNF43	0.120968	1	38
stad	ACVR2A	0.11828	0	11
stad	RPL22	0.115591	0	8
stad	CHD4	0.0967742	1	16
stad	PHF2	0.094086	0	5
stad	ARID2	0.0887097	0	19
stad	JARID2	0.0806452	0	10
stad	PBRM1	0.0725806	0	46
stad	SETDB1	0.0725806	0	22
stad	CTCF	0.0645161	1	163
ucec	MAP3K1	0.0846774	1	69
ucec	NFE2L2	0.0604839	1	54
ucec	PTPRK	0.0766129	0	20
ucec	SETD2	0.0887097	0	49
ucec	SMC3	0.0362903	0	19
